# Supplementary material for: Preoperative Anxiolysis in Surgical Care Without Sedation or General Anesthesia: A Systematic Review
Source: Dent J (Basel). 2026 Jun 1;14(6):327. doi: 10.3390/dj14060327 (PMC13298367; doi:10.3390/dj14060327)
Supplement: Supplementary file 1 [file dentistry-14-00327-s001.zip]

Archive with 2 entries (2 files):
- dentistry-4198224-PRISMA_2020_checklist.pdf
- dentistry-4198224-Table S1.pdf
